# Supplementary material for: Persistent viral control status is associated with enhanced innate immune responses in people with HIV-1
Source: iScience. 2026 Jan 30;29(3):114807. doi: 10.1016/j.isci.2026.114807 (PMC12973709; doi:10.1016/j.isci.2026.114807)
Supplement: Data S1. Tables S1–S4 [file mmc2.xlsx]

## Sheet: List of Tables
Supplementary Table 1 – DEG between elite and non-controllers.
Supplementary Table 2 - Independent and suggestive SNPs associated with HIV control.
Supplementary Table 3 - Amino acids within the HLA locus.
Supplementary Table 4 – Stimuli concentrations used in the experiments

## Sheet: Suppl Table 1
Supplementary Table 1 – DEG between elite and non-controllers.
gene	avg_log2FC	pct.1	pct.2	p_val_adj	cell_type	comparison	higher in
RPS18	-0.3	0.95	0.974	7e-34	B cells	EC_vs_NON_HIC	non-HIC
RPL29	-0.31	0.832	0.937	7.11e-32	B cells	EC_vs_NON_HIC	non-HIC
RPS14	-0.29	0.864	0.95	2.56e-30	B cells	EC_vs_NON_HIC	non-HIC
MTND1P23	-1.63	0.11	0.196	9.93e-17	B cells	EC_vs_NON_HIC	non-HIC
FOSB	-0.54	0.375	0.486	4.86e-16	B cells	EC_vs_NON_HIC	non-HIC
KLF4	-0.58	0.128	0.223	1.74e-15	B cells	EC_vs_NON_HIC	non-HIC
XIST	-0.55	0.089	0.178	3.61e-15	B cells	EC_vs_NON_HIC	non-HIC
ARRDC4	-0.42	0.087	0.162	2.34e-11	B cells	EC_vs_NON_HIC	non-HIC
EFHD2	-0.4	0.229	0.327	3.2e-11	B cells	EC_vs_NON_HIC	non-HIC
AHNAK	-0.41	0.518	0.6	7.19e-11	B cells	EC_vs_NON_HIC	non-HIC
TAGLN2	-0.27	0.573	0.661	1.64e-10	B cells	EC_vs_NON_HIC	non-HIC
FOS	-0.33	0.674	0.751	3.67e-10	B cells	EC_vs_NON_HIC	non-HIC
MTCO1P12	-0.69	0.17	0.238	2.12e-07	B cells	EC_vs_NON_HIC	non-HIC
DDX3X	-0.31	0.523	0.585	7.29e-06	B cells	EC_vs_NON_HIC	non-HIC
HIPK1	-0.27	0.157	0.227	7.48e-06	B cells	EC_vs_NON_HIC	non-HIC
TMX4	-0.31	0.172	0.241	2.03e-05	B cells	EC_vs_NON_HIC	non-HIC
ADGRE5	-0.3	0.154	0.215	8.62e-05	B cells	EC_vs_NON_HIC	non-HIC
KLF10	-0.27	0.126	0.186	0.0001051	B cells	EC_vs_NON_HIC	non-HIC
LMNA	-0.32	0.062	0.109	0.0001261	B cells	EC_vs_NON_HIC	non-HIC
PAX5	-0.28	0.358	0.421	0.0012694	B cells	EC_vs_NON_HIC	non-HIC
RGS2	-0.37	0.267	0.332	0.0012826	B cells	EC_vs_NON_HIC	non-HIC
HBA2	-0.28	0.103	0.149	0.0315087	B cells	EC_vs_NON_HIC	non-HIC
HLA-DQB1	0.29	0.761	0.663	1.99e-18	B cells	EC_vs_NON_HIC	EC
STAT1	0.47	0.101	0.048	3.23e-15	B cells	EC_vs_NON_HIC	EC
HLA-E	0.26	0.831	0.798	2.18e-09	B cells	EC_vs_NON_HIC	EC
RNU5F-1	0.28	0.147	0.097	4.08e-06	B cells	EC_vs_NON_HIC	EC
RNGTT	0.37	0.18	0.126	4.69e-06	B cells	EC_vs_NON_HIC	EC
XAF1	0.3	0.11	0.071	0.0003497	B cells	EC_vs_NON_HIC	EC
H3-3B	0.44	0.784	0.767	0.000492	B cells	EC_vs_NON_HIC	EC
IGHM	0.4	0.646	0.639	0.0258217	B cells	EC_vs_NON_HIC	EC
IGLC3	0.28	0.11	0.076	0.039245	B cells	EC_vs_NON_HIC	EC
FOSB	-0.93	0.669	0.818	2.5e-13	cDCs	EC_vs_NON_HIC	non-HIC
KLF4	-0.58	0.745	0.842	3.86e-08	cDCs	EC_vs_NON_HIC	non-HIC
PPP1R15A	-0.5	0.701	0.809	5.19e-05	cDCs	EC_vs_NON_HIC	non-HIC
RPS14	-0.27	0.953	0.99	0.0013248	cDCs	EC_vs_NON_HIC	non-HIC
JUND	-0.29	0.989	0.984	0.0019822	cDCs	EC_vs_NON_HIC	non-HIC
IL1B	-0.96	0.183	0.339	0.0022312	cDCs	EC_vs_NON_HIC	non-HIC
RPS10	-0.3	0.892	0.977	0.003683	cDCs	EC_vs_NON_HIC	non-HIC
NR4A2	-0.61	0.309	0.447	0.0073627	cDCs	EC_vs_NON_HIC	non-HIC
ATF3	-0.64	0.205	0.341	0.0282278	cDCs	EC_vs_NON_HIC	non-HIC
GPR183	-0.63	0.604	0.728	0.0421939	cDCs	EC_vs_NON_HIC	non-HIC
IFI44L	0.39	0.147	0.047	6.75e-07	cDCs	EC_vs_NON_HIC	EC
OAS3	0.36	0.212	0.101	0.0009354	cDCs	EC_vs_NON_HIC	EC
IFI6	0.65	0.381	0.247	0.0050958	cDCs	EC_vs_NON_HIC	EC
LYZ	0.27	0.996	0.997	0.0059492	cDCs	EC_vs_NON_HIC	EC
CD52	0.36	0.82	0.769	0.011131	cDCs	EC_vs_NON_HIC	EC
MX1	0.36	0.219	0.115	0.0130056	cDCs	EC_vs_NON_HIC	EC
XAF1	0.34	0.295	0.173	0.0257512	cDCs	EC_vs_NON_HIC	EC
HLA-DQB1	0.25	0.982	0.962	0.0381413	cDCs	EC_vs_NON_HIC	EC
MT-RNR2	-0.27	1	1	1.2e-173	classical_monocytes	EC_vs_NON_HIC	non-HIC
MT-RNR1	-0.4	0.993	0.996	3.84e-166	classical_monocytes	EC_vs_NON_HIC	non-HIC
FOSB	-1.05	0.568	0.689	2.63e-106	classical_monocytes	EC_vs_NON_HIC	non-HIC
TMEM70	-0.61	0.152	0.29	1.33e-62	classical_monocytes	EC_vs_NON_HIC	non-HIC
RPS14	-0.26	0.924	0.965	1.64e-60	classical_monocytes	EC_vs_NON_HIC	non-HIC
MTND1P23	-2.19	0.189	0.312	4.32e-60	classical_monocytes	EC_vs_NON_HIC	non-HIC
MTCO1P12	-1.18	0.377	0.486	3.65e-53	classical_monocytes	EC_vs_NON_HIC	non-HIC
IL1B	-1.13	0.126	0.246	1.53e-51	classical_monocytes	EC_vs_NON_HIC	non-HIC
CCL3	-0.98	0.219	0.344	6.05e-49	classical_monocytes	EC_vs_NON_HIC	non-HIC
ZFP36	-0.38	0.964	0.971	1.15e-45	classical_monocytes	EC_vs_NON_HIC	non-HIC
G0S2	-0.62	0.233	0.364	7.04e-45	classical_monocytes	EC_vs_NON_HIC	non-HIC
CXCL8	-0.95	0.202	0.318	1.25e-40	classical_monocytes	EC_vs_NON_HIC	non-HIC
JUND	-0.31	0.965	0.973	5.75e-39	classical_monocytes	EC_vs_NON_HIC	non-HIC
KLF4	-0.49	0.716	0.772	2.24e-36	classical_monocytes	EC_vs_NON_HIC	non-HIC
PPP1R15A	-0.31	0.785	0.835	1.23e-32	classical_monocytes	EC_vs_NON_HIC	non-HIC
KLF2	-0.46	0.502	0.585	2.11e-31	classical_monocytes	EC_vs_NON_HIC	non-HIC
TNFAIP3	-0.6	0.39	0.48	2.89e-31	classical_monocytes	EC_vs_NON_HIC	non-HIC
CTSH	-0.28	0.653	0.729	7.65e-29	classical_monocytes	EC_vs_NON_HIC	non-HIC
RGCC	-0.67	0.322	0.417	2.05e-28	classical_monocytes	EC_vs_NON_HIC	non-HIC
IER3	-0.46	0.486	0.57	9.51e-28	classical_monocytes	EC_vs_NON_HIC	non-HIC
FOS	-0.29	0.963	0.963	5.24e-27	classical_monocytes	EC_vs_NON_HIC	non-HIC
NFKBIA	-0.36	0.847	0.884	1.22e-24	classical_monocytes	EC_vs_NON_HIC	non-HIC
AHR	-0.38	0.368	0.457	1.16e-22	classical_monocytes	EC_vs_NON_HIC	non-HIC
TRIB1	-0.38	0.262	0.356	1.21e-22	classical_monocytes	EC_vs_NON_HIC	non-HIC
MTND4P12	-0.38	0.16	0.236	1.55e-21	classical_monocytes	EC_vs_NON_HIC	non-HIC
CD83	-0.39	0.211	0.289	5.53e-19	classical_monocytes	EC_vs_NON_HIC	non-HIC
KLF6	-0.34	0.889	0.907	1.04e-18	classical_monocytes	EC_vs_NON_HIC	non-HIC
LMNA	-0.36	0.098	0.164	9.45e-18	classical_monocytes	EC_vs_NON_HIC	non-HIC
HCAR3	-0.27	0.065	0.122	4.94e-17	classical_monocytes	EC_vs_NON_HIC	non-HIC
NR4A2	-0.29	0.1	0.163	9.46e-17	classical_monocytes	EC_vs_NON_HIC	non-HIC
CDA	-0.25	0.343	0.416	9.45e-14	classical_monocytes	EC_vs_NON_HIC	non-HIC
RGS2	-0.38	0.653	0.698	4.45e-13	classical_monocytes	EC_vs_NON_HIC	non-HIC
JUN	-0.32	0.791	0.8	2.43e-11	classical_monocytes	EC_vs_NON_HIC	non-HIC
ATF3	-0.38	0.203	0.259	1.41e-10	classical_monocytes	EC_vs_NON_HIC	non-HIC
MTND2P28	-0.33	0.754	0.776	1.63e-09	classical_monocytes	EC_vs_NON_HIC	non-HIC
NFKBIZ	-0.32	0.432	0.484	2.09e-09	classical_monocytes	EC_vs_NON_HIC	non-HIC
ANXA1	-0.25	0.811	0.819	2.86e-08	classical_monocytes	EC_vs_NON_HIC	non-HIC
ATP2B1-AS1	-0.26	0.426	0.474	3.76e-08	classical_monocytes	EC_vs_NON_HIC	non-HIC
SERPING1	0.66	0.196	0.045	1.76e-229	classical_monocytes	EC_vs_NON_HIC	EC
GBP5	1.2	0.295	0.103	2.39e-218	classical_monocytes	EC_vs_NON_HIC	EC
ANKRD22	0.45	0.11	0.015	3.85e-199	classical_monocytes	EC_vs_NON_HIC	EC
IFI44L	0.65	0.272	0.102	6.07e-158	classical_monocytes	EC_vs_NON_HIC	EC
GBP1	0.81	0.249	0.097	2.03e-143	classical_monocytes	EC_vs_NON_HIC	EC
APOBEC3A	1.17	0.44	0.265	2.63e-124	classical_monocytes	EC_vs_NON_HIC	EC
IFI6	1	0.535	0.375	1.23e-118	classical_monocytes	EC_vs_NON_HIC	EC
IFIT3	0.46	0.149	0.047	1.18e-109	classical_monocytes	EC_vs_NON_HIC	EC
B2M	0.3	1	1	7.25e-102	classical_monocytes	EC_vs_NON_HIC	EC
ISG15	0.51	0.191	0.074	6.3e-101	classical_monocytes	EC_vs_NON_HIC	EC
EPSTI1	0.48	0.247	0.112	3.53e-95	classical_monocytes	EC_vs_NON_HIC	EC
HLA-DQB1	0.42	0.742	0.578	1.02e-85	classical_monocytes	EC_vs_NON_HIC	EC
CD74	0.34	0.999	0.998	4.43e-79	classical_monocytes	EC_vs_NON_HIC	EC
SPI1	0.39	0.946	0.932	1.2e-77	classical_monocytes	EC_vs_NON_HIC	EC
MX1	0.49	0.247	0.123	4.38e-76	classical_monocytes	EC_vs_NON_HIC	EC
LGALS3BP	0.3	0.127	0.046	2.61e-72	classical_monocytes	EC_vs_NON_HIC	EC
SERPINA1	0.33	0.933	0.899	4.58e-68	classical_monocytes	EC_vs_NON_HIC	EC
LY6E	0.61	0.519	0.389	2.76e-66	classical_monocytes	EC_vs_NON_HIC	EC
PLAC8	0.5	0.324	0.197	1.58e-60	classical_monocytes	EC_vs_NON_HIC	EC
PSMB9	0.43	0.278	0.158	1.7e-60	classical_monocytes	EC_vs_NON_HIC	EC
OAS3	0.34	0.18	0.086	7.63e-56	classical_monocytes	EC_vs_NON_HIC	EC
IFI44	0.37	0.228	0.122	4.13e-54	classical_monocytes	EC_vs_NON_HIC	EC
MT2A	0.43	0.501	0.366	4.62e-52	classical_monocytes	EC_vs_NON_HIC	EC
MPEG1	0.44	0.638	0.529	5.74e-52	classical_monocytes	EC_vs_NON_HIC	EC
IFITM3	1.04	0.47	0.394	1.01e-51	classical_monocytes	EC_vs_NON_HIC	EC
PSME2	0.49	0.445	0.329	8.46e-49	classical_monocytes	EC_vs_NON_HIC	EC
HLA-DPB1	0.51	0.788	0.721	1.48e-48	classical_monocytes	EC_vs_NON_HIC	EC
LSP1	0.31	0.888	0.837	2.19e-48	classical_monocytes	EC_vs_NON_HIC	EC
TNFSF10	0.55	0.336	0.228	6.75e-46	classical_monocytes	EC_vs_NON_HIC	EC
H1-0	0.46	0.254	0.151	1.8e-45	classical_monocytes	EC_vs_NON_HIC	EC
WARS1	0.58	0.551	0.455	4.64e-45	classical_monocytes	EC_vs_NON_HIC	EC
IFIT2	0.34	0.152	0.074	5.31e-45	classical_monocytes	EC_vs_NON_HIC	EC
HLA-DRB1	0.39	0.959	0.941	1.79e-44	classical_monocytes	EC_vs_NON_HIC	EC
XAF1	0.4	0.313	0.202	4.28e-43	classical_monocytes	EC_vs_NON_HIC	EC
HLA-DQA1	0.56	0.348	0.24	7.15e-43	classical_monocytes	EC_vs_NON_HIC	EC
IFITM2	0.45	0.763	0.697	4.33e-42	classical_monocytes	EC_vs_NON_HIC	EC
CNBP	0.3	0.788	0.694	5.58e-41	classical_monocytes	EC_vs_NON_HIC	EC
LYN	0.28	0.886	0.845	6.99e-40	classical_monocytes	EC_vs_NON_HIC	EC
HLA-DPA1	0.38	0.883	0.84	1.19e-38	classical_monocytes	EC_vs_NON_HIC	EC
HLA-DRA	0.29	0.981	0.981	5.75e-37	classical_monocytes	EC_vs_NON_HIC	EC
GBP2	0.54	0.419	0.325	8.59e-37	classical_monocytes	EC_vs_NON_HIC	EC
UBE2L6	0.4	0.357	0.255	1.91e-36	classical_monocytes	EC_vs_NON_HIC	EC
XKR8	0.37	0.266	0.17	3.4e-36	classical_monocytes	EC_vs_NON_HIC	EC
STAT1	0.49	0.365	0.269	7.56e-36	classical_monocytes	EC_vs_NON_HIC	EC
FCER1G	0.31	0.964	0.964	4.76e-35	classical_monocytes	EC_vs_NON_HIC	EC
SCO2	0.43	0.663	0.594	9.78e-35	classical_monocytes	EC_vs_NON_HIC	EC
PLAAT4	0.25	0.172	0.096	2.09e-34	classical_monocytes	EC_vs_NON_HIC	EC
VAMP5	0.39	0.287	0.196	1.7e-30	classical_monocytes	EC_vs_NON_HIC	EC
IRF7	0.29	0.205	0.125	3.87e-30	classical_monocytes	EC_vs_NON_HIC	EC
SAT1	0.32	0.94	0.935	1.58e-29	classical_monocytes	EC_vs_NON_HIC	EC
TMEM123	0.3	0.66	0.568	2.64e-29	classical_monocytes	EC_vs_NON_HIC	EC
LAP3	0.4	0.369	0.279	1.53e-28	classical_monocytes	EC_vs_NON_HIC	EC
S100A11	0.27	0.921	0.906	4.7e-28	classical_monocytes	EC_vs_NON_HIC	EC
PARP14	0.36	0.325	0.233	1.12e-27	classical_monocytes	EC_vs_NON_HIC	EC
TRIM22	0.34	0.356	0.26	2.75e-27	classical_monocytes	EC_vs_NON_HIC	EC
MX2	0.25	0.182	0.11	2.66e-26	classical_monocytes	EC_vs_NON_HIC	EC
CALM2	0.29	0.615	0.524	5.31e-26	classical_monocytes	EC_vs_NON_HIC	EC
HLA-F	0.33	0.573	0.499	1.8e-25	classical_monocytes	EC_vs_NON_HIC	EC
B4GALT5	0.3	0.259	0.179	1.47e-24	classical_monocytes	EC_vs_NON_HIC	EC
CCR1	0.32	0.342	0.252	4.55e-24	classical_monocytes	EC_vs_NON_HIC	EC
CD300E	0.29	0.57	0.483	6.36e-24	classical_monocytes	EC_vs_NON_HIC	EC
FGL2	0.36	0.431	0.352	6.04e-21	classical_monocytes	EC_vs_NON_HIC	EC
GBP4	0.26	0.242	0.169	2.64e-19	classical_monocytes	EC_vs_NON_HIC	EC
HLA-DMB	0.26	0.62	0.54	3.38e-19	classical_monocytes	EC_vs_NON_HIC	EC
SECTM1	0.31	0.354	0.276	6.91e-19	classical_monocytes	EC_vs_NON_HIC	EC
INSIG1	0.26	0.288	0.216	1.07e-15	classical_monocytes	EC_vs_NON_HIC	EC
RAB20	0.25	0.341	0.265	2.69e-15	classical_monocytes	EC_vs_NON_HIC	EC
GLUL	0.26	0.572	0.503	1.44e-13	classical_monocytes	EC_vs_NON_HIC	EC
APOL6	0.25	0.338	0.273	1.51e-11	classical_monocytes	EC_vs_NON_HIC	EC
DDIT4	0.32	0.417	0.363	3.62e-07	classical_monocytes	EC_vs_NON_HIC	EC
H1-10	0.31	0.369	0.316	3.55e-06	classical_monocytes	EC_vs_NON_HIC	EC
HLA-C	-0.38	0.996	0.998	6.23e-49	intermediate moncoytes	EC_vs_NON_HIC	non-HIC
TMEM70	-0.67	0.141	0.327	1.64e-22	intermediate moncoytes	EC_vs_NON_HIC	non-HIC
FOSB	-0.84	0.516	0.665	1.26e-19	intermediate moncoytes	EC_vs_NON_HIC	non-HIC
TXNIP	-0.36	0.941	0.983	1.16e-17	intermediate moncoytes	EC_vs_NON_HIC	non-HIC
KLF4	-0.51	0.69	0.792	3.59e-15	intermediate moncoytes	EC_vs_NON_HIC	non-HIC
ZFP36	-0.44	0.939	0.959	5.97e-15	intermediate moncoytes	EC_vs_NON_HIC	non-HIC
KLF6	-0.5	0.866	0.916	4.21e-12	intermediate moncoytes	EC_vs_NON_HIC	non-HIC
PPP1R15A	-0.43	0.704	0.8	7.36e-12	intermediate moncoytes	EC_vs_NON_HIC	non-HIC
KLF10	-0.41	0.608	0.751	8.16e-12	intermediate moncoytes	EC_vs_NON_HIC	non-HIC
KLF2	-0.51	0.41	0.547	1.1e-10	intermediate moncoytes	EC_vs_NON_HIC	non-HIC
CSRNP1	-0.44	0.26	0.398	2.82e-10	intermediate moncoytes	EC_vs_NON_HIC	non-HIC
AHR	-0.5	0.415	0.544	2.87e-09	intermediate moncoytes	EC_vs_NON_HIC	non-HIC
CTSH	-0.32	0.646	0.747	2.53e-08	intermediate moncoytes	EC_vs_NON_HIC	non-HIC
JUND	-0.3	0.979	0.985	3.67e-08	intermediate moncoytes	EC_vs_NON_HIC	non-HIC
MCL1	-0.31	0.874	0.919	4.07e-08	intermediate moncoytes	EC_vs_NON_HIC	non-HIC
ATF3	-0.45	0.114	0.222	9.92e-08	intermediate moncoytes	EC_vs_NON_HIC	non-HIC
LMNA	-0.39	0.238	0.36	2.93e-07	intermediate moncoytes	EC_vs_NON_HIC	non-HIC
RGCC	-0.56	0.349	0.471	4.47e-07	intermediate moncoytes	EC_vs_NON_HIC	non-HIC
ANXA1	-0.39	0.724	0.797	2.37e-06	intermediate moncoytes	EC_vs_NON_HIC	non-HIC
MYADM	-0.35	0.777	0.821	3.43e-06	intermediate moncoytes	EC_vs_NON_HIC	non-HIC
ARRDC4	-0.31	0.151	0.25	2.72e-05	intermediate moncoytes	EC_vs_NON_HIC	non-HIC
AHNAK	-0.33	0.698	0.77	0.0001074	intermediate moncoytes	EC_vs_NON_HIC	non-HIC
ADGRE5	-0.33	0.391	0.502	0.0001123	intermediate moncoytes	EC_vs_NON_HIC	non-HIC
TIPARP	-0.37	0.196	0.293	0.0001984	intermediate moncoytes	EC_vs_NON_HIC	non-HIC
EMP1	-0.51	0.151	0.237	0.0003833	intermediate moncoytes	EC_vs_NON_HIC	non-HIC
GBP2	-0.32	0.26	0.362	0.0004054	intermediate moncoytes	EC_vs_NON_HIC	non-HIC
NR4A2	-0.26	0.066	0.138	0.0006709	intermediate moncoytes	EC_vs_NON_HIC	non-HIC
HLA-J	-0.38	0.28	0.363	0.0007672	intermediate moncoytes	EC_vs_NON_HIC	non-HIC
TRIB1	-0.33	0.229	0.327	0.0013783	intermediate moncoytes	EC_vs_NON_HIC	non-HIC
SGK1	-0.41	0.258	0.343	0.0067518	intermediate moncoytes	EC_vs_NON_HIC	non-HIC
TSC22D3	-0.25	0.632	0.703	0.022742	intermediate moncoytes	EC_vs_NON_HIC	non-HIC
SOCS3	-0.27	0.181	0.261	0.0479906	intermediate moncoytes	EC_vs_NON_HIC	non-HIC
RPS26	0.52	0.892	0.846	6.85e-31	intermediate moncoytes	EC_vs_NON_HIC	EC
SPI1	0.46	0.95	0.943	1.68e-24	intermediate moncoytes	EC_vs_NON_HIC	EC
CD52	0.46	0.886	0.818	1.06e-19	intermediate moncoytes	EC_vs_NON_HIC	EC
LGALS3	0.45	0.892	0.839	2.54e-17	intermediate moncoytes	EC_vs_NON_HIC	EC
LSP1	0.32	0.892	0.852	1.2e-11	intermediate moncoytes	EC_vs_NON_HIC	EC
TMEM176A	0.4	0.442	0.339	3.13e-07	intermediate moncoytes	EC_vs_NON_HIC	EC
RNU5F-1	0.35	0.281	0.191	7.18e-07	intermediate moncoytes	EC_vs_NON_HIC	EC
HSP90B1	0.28	0.781	0.708	5.47e-06	intermediate moncoytes	EC_vs_NON_HIC	EC
SEMA6B	0.5	0.148	0.085	1.68e-05	intermediate moncoytes	EC_vs_NON_HIC	EC
LINC01578	0.28	0.797	0.765	2.53e-05	intermediate moncoytes	EC_vs_NON_HIC	EC
ZMIZ1	0.41	0.534	0.454	0.0001086	intermediate moncoytes	EC_vs_NON_HIC	EC
CALM2	0.35	0.708	0.658	0.0001288	intermediate moncoytes	EC_vs_NON_HIC	EC
PTGES	0.45	0.161	0.1	0.0003023	intermediate moncoytes	EC_vs_NON_HIC	EC
UBE2R2	0.28	0.675	0.594	0.0003353	intermediate moncoytes	EC_vs_NON_HIC	EC
ZFP36L1	0.31	0.922	0.92	0.0194665	intermediate moncoytes	EC_vs_NON_HIC	EC
SNX18	0.31	0.426	0.359	0.020223	intermediate moncoytes	EC_vs_NON_HIC	EC
HLA-DQA1	0.26	0.654	0.6	0.0279802	intermediate moncoytes	EC_vs_NON_HIC	EC
TXNIP	-0.61	0.897	0.968	7.76e-37	non-classical monocytes	EC_vs_NON_HIC	non-HIC
MT-RNR1	-0.34	0.987	0.996	4.82e-33	non-classical monocytes	EC_vs_NON_HIC	non-HIC
MTND1P23	-2.07	0.179	0.318	4.28e-14	non-classical monocytes	EC_vs_NON_HIC	non-HIC
FOS	-0.36	0.935	0.971	1.75e-11	non-classical monocytes	EC_vs_NON_HIC	non-HIC
RPS14	-0.26	0.912	0.969	3.72e-10	non-classical monocytes	EC_vs_NON_HIC	non-HIC
MTCO1P12	-1.05	0.391	0.497	4.94e-09	non-classical monocytes	EC_vs_NON_HIC	non-HIC
FOSB	-0.49	0.617	0.708	9.99e-09	non-classical monocytes	EC_vs_NON_HIC	non-HIC
MAP3K1	-0.29	0.652	0.784	4.48e-08	non-classical monocytes	EC_vs_NON_HIC	non-HIC
PNKD	-0.27	0.227	0.352	4.41e-07	non-classical monocytes	EC_vs_NON_HIC	non-HIC
TOMM7	-0.26	0.673	0.763	7.93e-06	non-classical monocytes	EC_vs_NON_HIC	non-HIC
CXCR4	-0.57	0.367	0.462	5.63e-05	non-classical monocytes	EC_vs_NON_HIC	non-HIC
NR4A2	-0.36	0.113	0.203	6.9e-05	non-classical monocytes	EC_vs_NON_HIC	non-HIC
MTND4P12	-0.31	0.166	0.263	0.0006119	non-classical monocytes	EC_vs_NON_HIC	non-HIC
RGS2	-0.42	0.724	0.782	0.0006858	non-classical monocytes	EC_vs_NON_HIC	non-HIC
ERAP2	-0.26	0.128	0.211	0.0055293	non-classical monocytes	EC_vs_NON_HIC	non-HIC
HIF1A	-0.32	0.541	0.625	0.0111029	non-classical monocytes	EC_vs_NON_HIC	non-HIC
PNRC1	-0.26	0.656	0.726	0.0176847	non-classical monocytes	EC_vs_NON_HIC	non-HIC
MSL1	-0.26	0.282	0.374	0.0247964	non-classical monocytes	EC_vs_NON_HIC	non-HIC
SERPING1	0.38	0.115	0.023	2.47e-30	non-classical monocytes	EC_vs_NON_HIC	EC
IFI44L	0.56	0.169	0.049	5.41e-30	non-classical monocytes	EC_vs_NON_HIC	EC
SERPINA1	0.35	0.979	0.964	1.32e-25	non-classical monocytes	EC_vs_NON_HIC	EC
ISG15	0.7	0.259	0.113	1.98e-24	non-classical monocytes	EC_vs_NON_HIC	EC
SPI1	0.42	0.964	0.963	4.03e-24	non-classical monocytes	EC_vs_NON_HIC	EC
IFI6	0.9	0.562	0.415	2.94e-23	non-classical monocytes	EC_vs_NON_HIC	EC
S100A11	0.42	0.967	0.937	1.41e-20	non-classical monocytes	EC_vs_NON_HIC	EC
APOBEC3A	1.07	0.447	0.307	2.21e-20	non-classical monocytes	EC_vs_NON_HIC	EC
EMP3	0.42	0.894	0.867	4.11e-17	non-classical monocytes	EC_vs_NON_HIC	EC
IFIT3	0.47	0.201	0.088	3.37e-16	non-classical monocytes	EC_vs_NON_HIC	EC
LY6E	0.53	0.756	0.715	1.72e-13	non-classical monocytes	EC_vs_NON_HIC	EC
IFITM1	0.44	0.306	0.182	2.44e-12	non-classical monocytes	EC_vs_NON_HIC	EC
SLAMF7	0.55	0.249	0.141	3.04e-11	non-classical monocytes	EC_vs_NON_HIC	EC
GBP5	0.85	0.328	0.217	4.89e-11	non-classical monocytes	EC_vs_NON_HIC	EC
CEBPB	0.36	0.891	0.845	6.45e-11	non-classical monocytes	EC_vs_NON_HIC	EC
IFITM2	0.26	0.974	0.974	9.48e-11	non-classical monocytes	EC_vs_NON_HIC	EC
OAS3	0.35	0.256	0.146	5.45e-10	non-classical monocytes	EC_vs_NON_HIC	EC
EPSTI1	0.37	0.249	0.145	2.76e-09	non-classical monocytes	EC_vs_NON_HIC	EC
PLAC8	0.46	0.4	0.283	7.72e-09	non-classical monocytes	EC_vs_NON_HIC	EC
EZR	0.48	0.674	0.573	1.05e-08	non-classical monocytes	EC_vs_NON_HIC	EC
MX1	0.4	0.189	0.1	1.63e-08	non-classical monocytes	EC_vs_NON_HIC	EC
RAC2	0.31	0.839	0.828	4.94e-08	non-classical monocytes	EC_vs_NON_HIC	EC
GBP1	0.6	0.268	0.172	5.4e-08	non-classical monocytes	EC_vs_NON_HIC	EC
PTGES	0.56	0.425	0.316	1.57e-07	non-classical monocytes	EC_vs_NON_HIC	EC
MS4A4A	0.28	0.186	0.1	2.37e-07	non-classical monocytes	EC_vs_NON_HIC	EC
IRF1	0.41	0.794	0.744	2.91e-07	non-classical monocytes	EC_vs_NON_HIC	EC
CTSL	0.35	0.334	0.228	3.4e-07	non-classical monocytes	EC_vs_NON_HIC	EC
XAF1	0.4	0.276	0.175	5.54e-07	non-classical monocytes	EC_vs_NON_HIC	EC
WARS1	0.6	0.788	0.783	6.06e-07	non-classical monocytes	EC_vs_NON_HIC	EC
IRF7	0.41	0.38	0.273	2.29e-06	non-classical monocytes	EC_vs_NON_HIC	EC
UCP2	0.4	0.603	0.515	5.09e-06	non-classical monocytes	EC_vs_NON_HIC	EC
SCO2	0.38	0.591	0.516	9.38e-06	non-classical monocytes	EC_vs_NON_HIC	EC
HLA-DQB1	0.28	0.615	0.508	9.65e-06	non-classical monocytes	EC_vs_NON_HIC	EC
PSMB9	0.47	0.346	0.252	1.03e-05	non-classical monocytes	EC_vs_NON_HIC	EC
SECTM1	0.4	0.483	0.394	1.46e-05	non-classical monocytes	EC_vs_NON_HIC	EC
PSME2	0.5	0.507	0.438	1.84e-05	non-classical monocytes	EC_vs_NON_HIC	EC
IFITM3	0.49	0.832	0.869	2.63e-05	non-classical monocytes	EC_vs_NON_HIC	EC
HLA-DRB1	0.3	0.935	0.933	5.54e-05	non-classical monocytes	EC_vs_NON_HIC	EC
CD68	0.35	0.563	0.488	5.9e-05	non-classical monocytes	EC_vs_NON_HIC	EC
TMEM123	0.33	0.553	0.464	8.51e-05	non-classical monocytes	EC_vs_NON_HIC	EC
INSIG1	0.35	0.606	0.524	0.0001109	non-classical monocytes	EC_vs_NON_HIC	EC
CDKN1A	0.48	0.52	0.439	0.0001673	non-classical monocytes	EC_vs_NON_HIC	EC
CALM2	0.29	0.741	0.682	0.0002714	non-classical monocytes	EC_vs_NON_HIC	EC
ATP1B3	0.33	0.463	0.372	0.0003444	non-classical monocytes	EC_vs_NON_HIC	EC
STAT1	0.34	0.285	0.202	0.0012455	non-classical monocytes	EC_vs_NON_HIC	EC
FCER1G	0.27	0.983	0.985	0.0015476	non-classical monocytes	EC_vs_NON_HIC	EC
UBE2L6	0.37	0.361	0.282	0.0019913	non-classical monocytes	EC_vs_NON_HIC	EC
GLUL	0.34	0.575	0.505	0.0020445	non-classical monocytes	EC_vs_NON_HIC	EC
FCGR3A	0.28	0.847	0.827	0.002651	non-classical monocytes	EC_vs_NON_HIC	EC
C1orf162	0.36	0.571	0.511	0.0048725	non-classical monocytes	EC_vs_NON_HIC	EC
ANXA1	0.36	0.749	0.701	0.0061965	non-classical monocytes	EC_vs_NON_HIC	EC
NAMPTP1	0.34	0.259	0.184	0.0067433	non-classical monocytes	EC_vs_NON_HIC	EC
CYBB	0.32	0.744	0.735	0.008467	non-classical monocytes	EC_vs_NON_HIC	EC
GBP2	0.46	0.495	0.441	0.0101328	non-classical monocytes	EC_vs_NON_HIC	EC
MTND1P23	-1.66	0.071	0.175	5e-32	CD56dim NK	EC_vs_NON_HIC	non-HIC
TXNIP	-0.36	0.743	0.829	2.87e-25	CD56dim NK	EC_vs_NON_HIC	non-HIC
MTCO1P12	-0.9	0.167	0.249	1.74e-15	CD56dim NK	EC_vs_NON_HIC	non-HIC
RPS10	-0.29	0.651	0.73	9.67e-14	CD56dim NK	EC_vs_NON_HIC	non-HIC
KLRB1	-0.28	0.332	0.424	5.81e-09	CD56dim NK	EC_vs_NON_HIC	non-HIC
RPS9	-0.28	0.451	0.524	1.11e-08	CD56dim NK	EC_vs_NON_HIC	non-HIC
CD74	-0.26	0.694	0.742	2.77e-08	CD56dim NK	EC_vs_NON_HIC	non-HIC
KLF10	-0.35	0.101	0.158	8.8e-07	CD56dim NK	EC_vs_NON_HIC	non-HIC
XIST	-0.41	0.092	0.139	9.64e-05	CD56dim NK	EC_vs_NON_HIC	non-HIC
MTND4P12	-0.34	0.088	0.132	0.0004715	CD56dim NK	EC_vs_NON_HIC	non-HIC
EIF3G	-0.27	0.233	0.285	0.0058912	CD56dim NK	EC_vs_NON_HIC	non-HIC
ERAP2	-0.32	0.094	0.134	0.0062701	CD56dim NK	EC_vs_NON_HIC	non-HIC
ARL4C	0.29	0.867	0.818	7.6e-20	CD56dim NK	EC_vs_NON_HIC	EC
KIR2DL1	0.38	0.151	0.082	1.02e-18	CD56dim NK	EC_vs_NON_HIC	EC
RPS26	0.29	0.794	0.787	5.49e-17	CD56dim NK	EC_vs_NON_HIC	EC
IRF1	0.33	0.585	0.483	4.91e-16	CD56dim NK	EC_vs_NON_HIC	EC
NFKBIZ	0.44	0.361	0.279	1.73e-11	CD56dim NK	EC_vs_NON_HIC	EC
NFKBIA	0.35	0.694	0.638	6.7e-10	CD56dim NK	EC_vs_NON_HIC	EC
IL32	0.4	0.495	0.419	3.24e-09	CD56dim NK	EC_vs_NON_HIC	EC
CD69	0.28	0.658	0.589	3.69e-07	CD56dim NK	EC_vs_NON_HIC	EC
ZC3H12A	0.35	0.351	0.289	1.04e-05	CD56dim NK	EC_vs_NON_HIC	EC
KIR2DS4	0.3	0.13	0.086	2.02e-05	CD56dim NK	EC_vs_NON_HIC	EC
XAF1	0.33	0.189	0.139	6.95e-05	CD56dim NK	EC_vs_NON_HIC	EC
MAFF	0.31	0.167	0.121	0.0001829	CD56dim NK	EC_vs_NON_HIC	EC
PMAIP1	0.25	0.359	0.299	0.0004832	CD56dim NK	EC_vs_NON_HIC	EC
MTND1P23	-1.77	0.079	0.205	2.5e-152	CD4+ T cells	EC_vs_NON_HIC	non-HIC
RPS14	-0.26	0.911	0.975	4.89e-122	CD4+ T cells	EC_vs_NON_HIC	non-HIC
PPP1R15A	-0.53	0.264	0.414	2.57e-114	CD4+ T cells	EC_vs_NON_HIC	non-HIC
FOSB	-0.63	0.246	0.389	1.32e-113	CD4+ T cells	EC_vs_NON_HIC	non-HIC
KLF6	-0.41	0.621	0.736	3.64e-91	CD4+ T cells	EC_vs_NON_HIC	non-HIC
JUND	-0.31	0.882	0.934	3.3e-90	CD4+ T cells	EC_vs_NON_HIC	non-HIC
MTCO1P12	-0.83	0.102	0.199	1.1e-85	CD4+ T cells	EC_vs_NON_HIC	non-HIC
JUN	-0.31	0.713	0.806	3.81e-73	CD4+ T cells	EC_vs_NON_HIC	non-HIC
KLF10	-0.45	0.038	0.11	2.31e-70	CD4+ T cells	EC_vs_NON_HIC	non-HIC
TNFAIP3	-0.43	0.484	0.592	1.12e-63	CD4+ T cells	EC_vs_NON_HIC	non-HIC
NFKBIA	-0.35	0.5	0.608	3.76e-57	CD4+ T cells	EC_vs_NON_HIC	non-HIC
RGS1	-0.54	0.112	0.195	4.49e-57	CD4+ T cells	EC_vs_NON_HIC	non-HIC
TUBA1A	-0.31	0.127	0.2	6.14e-40	CD4+ T cells	EC_vs_NON_HIC	non-HIC
TAGAP	-0.32	0.096	0.161	6.71e-38	CD4+ T cells	EC_vs_NON_HIC	non-HIC
CD69	-0.32	0.545	0.626	2.77e-36	CD4+ T cells	EC_vs_NON_HIC	non-HIC
YPEL5	-0.28	0.38	0.471	2.09e-34	CD4+ T cells	EC_vs_NON_HIC	non-HIC
MYADM	-0.32	0.139	0.202	1.7e-29	CD4+ T cells	EC_vs_NON_HIC	non-HIC
MTND4P12	-0.29	0.086	0.138	1.38e-27	CD4+ T cells	EC_vs_NON_HIC	non-HIC
PTGER4	-0.28	0.108	0.157	1.64e-21	CD4+ T cells	EC_vs_NON_HIC	non-HIC
RGCC	-0.3	0.245	0.31	6.22e-21	CD4+ T cells	EC_vs_NON_HIC	non-HIC
GNLY	-0.5	0.122	0.164	1.63e-14	CD4+ T cells	EC_vs_NON_HIC	non-HIC
NKG7	-0.36	0.074	0.104	3.65e-10	CD4+ T cells	EC_vs_NON_HIC	non-HIC
CCL5	-0.33	0.114	0.147	8.82e-10	CD4+ T cells	EC_vs_NON_HIC	non-HIC
RPS26	0.53	0.835	0.822	1.53e-209	CD4+ T cells	EC_vs_NON_HIC	EC
MTND1P23	-1.87	0.094	0.206	4.07e-89	CD8+ T cells	EC_vs_NON_HIC	non-HIC
FOS	-0.58	0.436	0.567	4.49e-82	CD8+ T cells	EC_vs_NON_HIC	non-HIC
MTCO1P12	-0.85	0.147	0.241	3.74e-54	CD8+ T cells	EC_vs_NON_HIC	non-HIC
CTSW	-0.43	0.318	0.431	1.6e-51	CD8+ T cells	EC_vs_NON_HIC	non-HIC
FOSB	-0.62	0.22	0.322	1.7e-51	CD8+ T cells	EC_vs_NON_HIC	non-HIC
TNFAIP3	-0.38	0.55	0.64	6.44e-42	CD8+ T cells	EC_vs_NON_HIC	non-HIC
KLF10	-0.38	0.101	0.17	1.37e-31	CD8+ T cells	EC_vs_NON_HIC	non-HIC
NFKBIA	-0.28	0.434	0.522	3.77e-29	CD8+ T cells	EC_vs_NON_HIC	non-HIC
MTND4P12	-0.39	0.1	0.155	1.02e-22	CD8+ T cells	EC_vs_NON_HIC	non-HIC
RGS1	-0.33	0.117	0.175	2.51e-20	CD8+ T cells	EC_vs_NON_HIC	non-HIC
IRS2	-0.29	0.089	0.137	1.86e-16	CD8+ T cells	EC_vs_NON_HIC	non-HIC
MTND2P28	-0.35	0.64	0.679	5.95e-16	CD8+ T cells	EC_vs_NON_HIC	non-HIC
ID2	-0.26	0.207	0.265	9.5e-15	CD8+ T cells	EC_vs_NON_HIC	non-HIC
RGCC	-0.35	0.215	0.272	3.44e-14	CD8+ T cells	EC_vs_NON_HIC	non-HIC
PTGER4	-0.31	0.108	0.153	2.95e-13	CD8+ T cells	EC_vs_NON_HIC	non-HIC
CMC1	0.56	0.257	0.149	7.69e-85	CD8+ T cells	EC_vs_NON_HIC	EC
PIK3R1	0.36	0.691	0.62	8.32e-43	CD8+ T cells	EC_vs_NON_HIC	EC
CD74	0.35	0.722	0.66	6.67e-39	CD8+ T cells	EC_vs_NON_HIC	EC
EZR	0.41	0.538	0.465	6.47e-37	CD8+ T cells	EC_vs_NON_HIC	EC
CST7	0.37	0.466	0.38	9.07e-36	CD8+ T cells	EC_vs_NON_HIC	EC
RHOB	0.65	0.178	0.123	5.39e-28	CD8+ T cells	EC_vs_NON_HIC	EC
XAF1	0.34	0.127	0.078	6.04e-28	CD8+ T cells	EC_vs_NON_HIC	EC
RHOA	0.29	0.629	0.568	9.06e-27	CD8+ T cells	EC_vs_NON_HIC	EC
HLA-DRB1	0.37	0.302	0.234	3.4e-25	CD8+ T cells	EC_vs_NON_HIC	EC
ADGRE5	0.42	0.284	0.22	7.12e-25	CD8+ T cells	EC_vs_NON_HIC	EC
NKG7	0.25	0.663	0.595	3.07e-23	CD8+ T cells	EC_vs_NON_HIC	EC
CMIP	0.36	0.331	0.268	1.14e-21	CD8+ T cells	EC_vs_NON_HIC	EC
ACTB	0.25	0.835	0.828	6.28e-20	CD8+ T cells	EC_vs_NON_HIC	EC
DUSP2	0.35	0.358	0.298	9.32e-19	CD8+ T cells	EC_vs_NON_HIC	EC
GBP5	0.37	0.281	0.223	1.61e-18	CD8+ T cells	EC_vs_NON_HIC	EC
CLDND1	0.28	0.296	0.239	1.5e-16	CD8+ T cells	EC_vs_NON_HIC	EC
HLA-DPB1	0.29	0.303	0.246	1.82e-16	CD8+ T cells	EC_vs_NON_HIC	EC
STAT1	0.3	0.113	0.076	1.74e-15	CD8+ T cells	EC_vs_NON_HIC	EC
ARL4C	0.25	0.691	0.657	1.89e-15	CD8+ T cells	EC_vs_NON_HIC	EC
IFI6	0.3	0.146	0.105	2.85e-15	CD8+ T cells	EC_vs_NON_HIC	EC
TSC22D3	0.27	0.717	0.692	7.88e-15	CD8+ T cells	EC_vs_NON_HIC	EC
KLF6	0.4	0.743	0.747	9.23e-15	CD8+ T cells	EC_vs_NON_HIC	EC
COTL1	0.3	0.263	0.213	1.25e-14	CD8+ T cells	EC_vs_NON_HIC	EC
MBP	0.29	0.287	0.237	6.63e-14	CD8+ T cells	EC_vs_NON_HIC	EC
PHACTR2	0.26	0.115	0.079	1.75e-13	CD8+ T cells	EC_vs_NON_HIC	EC
IL32	0.35	0.482	0.44	3.19e-13	CD8+ T cells	EC_vs_NON_HIC	EC
SYNE1	0.26	0.32	0.268	1.4e-12	CD8+ T cells	EC_vs_NON_HIC	EC
EMP3	0.25	0.33	0.278	2.37e-12	CD8+ T cells	EC_vs_NON_HIC	EC
HLA-F	0.27	0.325	0.275	5.96e-12	CD8+ T cells	EC_vs_NON_HIC	EC
PRKCB	0.26	0.285	0.236	9.93e-12	CD8+ T cells	EC_vs_NON_HIC	EC
FLNA	0.26	0.342	0.293	1.17e-11	CD8+ T cells	EC_vs_NON_HIC	EC
HLA-DRA	0.29	0.226	0.182	3.89e-11	CD8+ T cells	EC_vs_NON_HIC	EC
KLF2	0.28	0.587	0.552	8.78e-11	CD8+ T cells	EC_vs_NON_HIC	EC
H1-10	0.33	0.231	0.189	2.61e-10	CD8+ T cells	EC_vs_NON_HIC	EC
KRAS	0.26	0.286	0.241	4.07e-10	CD8+ T cells	EC_vs_NON_HIC	EC
TRBC1	0.28	0.342	0.298	4.71e-10	CD8+ T cells	EC_vs_NON_HIC	EC
JUN	-0.63	0.696	0.815	1.08e-06	other T cells	EC_vs_NON_HIC	non-HIC
FOS	-0.64	0.633	0.752	9.3e-06	other T cells	EC_vs_NON_HIC	non-HIC
FOSB	-0.82	0.255	0.409	1.88e-05	other T cells	EC_vs_NON_HIC	non-HIC
RPS18	-0.3	0.966	0.969	7.63e-05	other T cells	EC_vs_NON_HIC	non-HIC
TXNIP	-0.37	0.675	0.766	0.0024953	other T cells	EC_vs_NON_HIC	non-HIC
RPL29	-0.25	0.829	0.928	0.0093919	other T cells	EC_vs_NON_HIC	non-HIC
FURIN	-0.43	0.375	0.522	0.0128544	other T cells	EC_vs_NON_HIC	non-HIC
FGFBP2	0.8	0.126	0.053	0.0007678	other T cells	EC_vs_NON_HIC	EC
RPS26	0.38	0.864	0.843	0.0011196	other T cells	EC_vs_NON_HIC	EC

## Sheet: Suppl Table 2
Supplementary Table 2 - Independent and suggestive SNPs associated with HIV control.
SNP	Chromosome	Position	P-value	OR	Reference allele	Alternative allel
rs17530163	1	187463716	1.37e-06	3.891	T	C
rs1968184	2	229577496	5.96e-06	2.781	G	A
rs9647406	3	34893980	5.16e-06	2.674	G	A
rs2033428	3	127055295	1.51e-06	3.106	G	C
rs35327519	4	2741136	1.41e-06	3.496	T	A
rs28391820	5	74930206	1.81e-06	2.683	G	T
rs10062536	5	149446106	4.28e-06	3.324	T	C
rs10069859	5	181068682	8.05e-06	3.087	T	C
rs2853950	6	31268398	7.22e-06	2.321	T	C
rs4713462	6	31380039	1.37e-06	2.412	A	G
rs112243036	6	31412257	1.82e-07	3.28	A	G
rs6934100	6	156250751	5.44e-06	2.969	T	C
rs79527341	9	70048756	4.42e-06	3.641	A	G
rs12348350	9	90163194	1.51e-06	2.573	G	A
rs11201890	10	86127105	1.27e-06	2.693	A	C
rs7104884	11	91669503	1.96e-06	2.789	C	G
rs79973623	16	66899833	4.73e-06	2.609	A	G
rs116964131	17	80852936	5.98e-06	3.004	C	T
rs78680202	20	62210836	1.85e-06	3.605	G	A

## Sheet: Suppl Table 3
Supplementary Table 3 - Amino acids within the HLA locus.
AA_ID	GENE	AA_POS	POS	PVALUE
AA_B_70_31324527	B	70	31324527	2.3093077371102e-06
AA_C_152_31238946	C	152	31238946	8.96732511841902e-06
AA_C_147_31238961	C	147	31238961	1.53519777356234e-05
SNPS_B_408_31324528	B	408	31324528	1.90788533036546e-05
SNPS_B_107_31324829	B	107	31324829	2.33651431357546e-05
AA_C_-9_31239802	C	-9	31239802	2.34712678403085e-05
AA_C_194_31238233	C	194	31238233	2.48292135875665e-05
AA_C_261_31238032	C	261	31238032	2.48292135875665e-05
AA_C_273_31237996	C	273	31237996	2.48292135875665e-05
AA_C_295_31237809	C	295	31237809	2.48292135875665e-05
AA_C_305_31237779	C	305	31237779	2.48292135875665e-05
AA_C_307_31237773	C	307	31237773	2.48292135875665e-05
AA_C_326_31237170	C	326	31237170	2.48292135875665e-05
AA_C_339_31237131	C	339	31237131	2.48292135875665e-05
AA_B_46_31324599	B	46	31324599	2.8095356469204e-05
AA_C_184_31238263	C	184	31238263	6.9023345190824e-05
AA_C_285_31237839	C	285	31237839	6.9023345190824e-05
AA_C_-17_31239826	C	-17	31239826	8.00674672409717e-05
AA_B_24_31324665	B	24	31324665	8.03499345945181e-05
AA_C_253_31238056	C	253	31238056	8.44244043315342e-05
AA_C_267_31238014	C	267	31238014	8.44244043315342e-05
AA_C_306_31237776	C	306	31237776	8.44244043315342e-05
AA_C_90_31239378	C	90	31239378	9.27879538365856e-05
SNPS_B_270_31324666	B	270	31324666	0.000199919515852316
SNPS_B_735_31324201	B	735	31324201	0.000202655428703941
AA_C_73_31239429	C	73	31239429	0.000261130584603918
SNPS_B_736_31324200	B	736	31324200	0.000262010166142106
AA_B_67_31324536	B	67	31324536	0.000282488002488192
SNPS_B_334_31324602	B	334	31324602	0.00033309073426318
AA_B_-23_31324931	B	-23	31324931	0.000479697572246718
AA_B_-21_31324925	B	-21	31324925	0.000485063168173691
AA_B_97_31324201	B	97	31324201	0.000900703969329255
AA_C_163_31238913	C	163	31238913	0.00090394532331904
SNPS_B_563_31324373	B	563	31324373	0.000967961478045094
AA_B_156_31324024	B	156	31324024	0.0010360677892201
AA_B_82_31324491	B	82	31324491	0.00131552942326982
AA_B_83_31324488	B	83	31324488	0.00131552942326982
AA_B_45_31324602	B	45	31324602	0.00153784117548843
AA_B_-10_31324892	B	-10	31324892	0.00163133424076644
AA_DQA1_130_32609881	DQA1	130	32609881	0.00222229720803812
SNPS_B_400_31324536	B	400	31324536	0.00233319408618801
AA_B_77_31324506	B	77	31324506	0.00370993168333902
SNPS_B_734_31324202	B	734	31324202	0.00436419560294675
AA_B_80_31324497	B	80	31324497	0.00515252529125983
SNPS_B_439_31324497	B	439	31324497	0.00517815008307686
AA_B_131_31324099	B	131	31324099	0.00801100235057642
SNPS_DQA1_2212_32607447	DQA1	2212	32607447	0.00871896989131076
AA_A_246_29912089	A	246	29912089	0.0096627900099223
AA_A_299_29912350	A	299	29912350	0.0096627900099223
AA_A_334_29913039	A	334	29913039	0.0096627900099223
AA_B_177_31323961	B	177	31323961	0.00979751484768369
AA_B_180_31323952	B	180	31323952	0.00979751484768369
AA_C_99_31239105	C	99	31239105	0.00990240991822973
AA_A_73_29910750	A	73	29910750	0.0116297120703803
SNPS_A_420_29910750	A	420	29910750	0.0116297120703803
AA_B_74_31324515	B	74	31324515	0.0129640240716966
AA_A_144_29911204	A	144	29911204	0.0168416942549707
AA_C_211_31238182	C	211	31238182	0.0176860657549149
AA_B_114_31324150	B	114	31324150	0.0177873198216754
SNPS_B_785_31324151	B	785	31324151	0.0177873198216754
AA_DPB1_9_33048466	DPB1	9	33048466	0.0210764241994224
AA_C_77_31239417	C	77	31239417	0.0241363745002174
AA_C_80_31239408	C	80	31239408	0.0241363745002174
AA_C_97_31239111	C	97	31239111	0.0263459679797174
AA_A_298_29912347	A	298	29912347	0.0281030570212725
AA_A_307_29912374	A	307	29912374	0.0281030570212725
AA_C_94_31239120	C	94	31239120	0.0298874146052724
AA_B_103_31324183	B	103	31324183	0.0303098573603832
AA_DRB1_26_32552084	DRB1	26	32552084	0.0305335637434456
SNPS_B_752_31324184	B	752	31324184	0.0317361676823034
AA_B_178_31323958	B	178	31323958	0.0336021205853486
AA_B_-8_31324886	B	-8	31324886	0.0336730261343304
AA_B_163_31324003	B	163	31324003	0.0340079684608
SNPS_B_932_31324004	B	932	31324004	0.0348201811525055
SNPS_B_933_31324003	B	933	31324003	0.0348201811525055
AA_DRB1_77_32551931	DRB1	77	32551931	0.036634951172751
SNPS_B_193_31324743	B	193	31324743	0.0392374045703227
SNPS_A_228_29910558	A	228	29910558	0.0433603922407849
AA_DQB1_67_32632651	DQB1	67	32632651	0.0453698992877612
AA_DRB1_40_32552042	DRB1	40	32552042	0.0475720626870943
AA_C_103_31239093	C	103	31239093	0.0498087549387179
AA_C_173_31238883	C	173	31238883	0.0498087549387179
AA_C_66_31239450	C	66	31239450	0.052493690286056
AA_A_151_29911225	A	151	29911225	0.0525994102847323
AA_B_66_31324539	B	66	31324539	0.0544254540351051
AA_B_65_31324542	B	65	31324542	0.0583307741825875
SNPS_B_394_31324542	B	394	31324542	0.0583307741825875
SNPS_DQA1_4922_32610157	DQA1	4922	32610157	0.0603872931616572
AA_B_9_31324710	B	9	31324710	0.0729404548583168
AA_DQB1_-10_32634317	DQB1	-10	32634317	0.0741232140007903
SNPS_DQB1_2728_32631657	DQB1	2728	32631657	0.0741232140007903
SNPS_DQB1_5467_32628918	DQB1	5467	32628918	0.0741232140007903
AA_C_-15_31239820	C	-15	31239820	0.0742260942832738
AA_DQB1_74_32632630	DQB1	74	32632630	0.0766769738190879
AA_A_9_29910558	A	9	29910558	0.077162773497234
AA_DRB1_38_32552048	DRB1	38	32552048	0.0827420960048889
SNPS_B_912_31324024	B	912	31324024	0.0878541824438449
AA_DRB1_73_32551943	DRB1	73	32551943	0.0909540372453198
AA_DRB1_71_32551949	DRB1	71	32551949	0.0917255087720064
AA_A_-11_29910371	A	-11	29910371	0.0917599771986312
AA_A_142_29911198	A	142	29911198	0.0967583943599967
AA_A_145_29911207	A	145	29911207	0.0967583943599967
SNPS_A_873_29911203	A	873	29911203	0.0996824328034446
SNPS_DQA1_1259_32606494	DQA1	1259	32606494	0.101016616381507
SNPS_DQA1_1260_32606495	DQA1	1260	32606495	0.101016616381507
SNPS_DQA1_1261_32606496	DQA1	1261	32606496	0.101016616381507
SNPS_DQB1_1859_32632526	DQB1	1859	32632526	0.106112939920752
SNPS_DQB1_4327_32630058	DQB1	4327	32630058	0.106112939920752
AA_C_156_31238934	C	156	31238934	0.109591219305342
AA_DQA1_129_32609878	DQA1	129	32609878	0.110286173448525
SNPS_DQB1_195_32634190	DQB1	195	32634190	0.118392380901332
SNPS_DQB1_2043_32632342	DQB1	2043	32632342	0.118392380901332
SNPS_DQB1_214_32634171	DQB1	214	32634171	0.118392380901332
SNPS_DQB1_961_32633424	DQB1	961	32633424	0.118392380901332
AA_B_-11_31324895	B	-11	31324895	0.121041603576985
AA_A_56_29910699	A	56	29910699	0.121701150907699
AA_C_303_31237785	C	303	31237785	0.127954123089709
AA_C_304_31237782	C	304	31237782	0.128841239049506
AA_DRB1_140_32549515	DRB1	140	32549515	0.129184938175293
AA_C_95_31239117	C	95	31239117	0.134176952215783
SNPS_B_225_31324711	B	225	31324711	0.135891361359844
AA_A_76_29910759	A	76	29910759	0.137664581566736
SNPS_A_429_29910759	A	429	29910759	0.137664581566736
AA_DQB1_37_32632741	DQB1	37	32632741	0.139692890511516
SNPS_DQB1_1643_32632742	DQB1	1643	32632742	0.139692890511516
SNPS_DQB1_1975_32632410	DQB1	1975	32632410	0.139692890511516
SNPS_DQB1_2075_32632310	DQB1	2075	32632310	0.139692890511516
SNPS_DQB1_3327_32631058	DQB1	3327	32631058	0.139692890511516
SNPS_DQB1_4374_32630011	DQB1	4374	32630011	0.139692890511516
AA_C_9_31239621	C	9	31239621	0.14302505273882
AA_DRB1_70_32551952	DRB1	70	32551952	0.148364210234078
SNPS_DQB1_777_32633608	DQB1	777	32633608	0.156690526516074
SNPS_DQA1_1489_32606724	DQA1	1489	32606724	0.164810292262843
SNPS_DQB1_629_32633756	DQB1	629	32633756	0.176427086260307
SNPS_A_1355_29911685	A	1355	29911685	0.176749564531179
AA_C_143_31238973	C	143	31238973	0.1826451189206
AA_C_170_31238892	C	170	31238892	0.1826451189206
SNPS_B_911_31324025	B	911	31324025	0.186467766366788
SNPS_DQA1_554_32605789	DQA1	554	32605789	0.190559563406955
SNPS_B_791_31324145	B	791	31324145	0.190720246769346
AA_A_114_29911114	A	114	29911114	0.194017436584113
SNPS_B_1434_31323502	B	1434	31323502	0.196569745056476
AA_DRB1_166_32549437	DRB1	166	32549437	0.197492046296924
AA_DRB1_231_32548054	DRB1	231	32548054	0.197492046296924
SNPS_A_2181_29912511	A	2181	29912511	0.197878416260799
SNPS_A_670_29911000	A	670	29911000	0.19797016342602
SNPS_DQA1_1561_32606796	DQA1	1561	32606796	0.198295112819408
SNPS_DQA1_2071_32607306	DQA1	2071	32607306	0.198295112819408
SNPS_DQA1_532_32605767	DQA1	532	32605767	0.198295112819408
AA_A_171_29911285	A	171	29911285	0.198882664397769
AA_A_186_29911909	A	186	29911909	0.198882664397769
SNPS_DQA1_1268_32606503	DQA1	1268	32606503	0.199676561830802
AA_DQB1_71_32632639	DQB1	71	32632639	0.20134980574134
AA_A_297_29912344	A	297	29912344	0.20977604028552
AA_A_127_29911153	A	127	29911153	0.211475984147054
AA_A_66_29910729	A	66	29910729	0.21247644706442
AA_DRB1_233_32548048	DRB1	233	32548048	0.214162073309745
AA_DRB1_31_32552069	DRB1	31	32552069	0.215545735946112
AA_DRB1_9_32552135	DRB1	9	32552135	0.218743666802517
AA_DRB1_67_32551961	DRB1	67	32551961	0.220423817472235
AA_A_158_29911246	A	158	29911246	0.225783496547947
SNPS_DQB1_1911_32632474	DQB1	1911	32632474	0.226961526863952
SNPS_DQB1_3106_32631279	DQB1	3106	32631279	0.226961526863952
SNPS_DQB1_698_32633687	DQB1	698	32633687	0.226961526863952
AA_A_107_29911093	A	107	29911093	0.228508108676304
AA_A_74_29910753	A	74	29910753	0.229327466976367
AA_DQB1_-27_32634368	DQB1	-27	32634368	0.232816810545327
AA_DQB1_-9_32634314	DQB1	-9	32634314	0.232816810545327
AA_DQB1_116_32629615	DQB1	116	32629615	0.232816810545327
AA_DQB1_14_32632810	DQB1	14	32632810	0.232816810545327
AA_DQB1_224_32628775	DQB1	224	32628775	0.232816810545327
AA_A_150_29911222	A	150	29911222	0.233340896784605
AA_A_44_29910663	A	44	29910663	0.233340896784605
AA_A_67_29910732	A	67	29910732	0.233340896784605
SNPS_A_2769_29913099	A	2769	29913099	0.233340896784605
SNPS_A_401_29910731	A	401	29910731	0.233340896784605
SNPS_A_422_29910752	A	422	29910752	0.234956707691041
AA_DQA1_107_32609812	DQA1	107	32609812	0.235890579483967
AA_DQA1_156_32609959	DQA1	156	32609959	0.235890579483967
AA_DQA1_161_32609974	DQA1	161	32609974	0.235890579483967
AA_DQA1_163_32609980	DQA1	163	32609980	0.235890579483967
AA_DQA1_75_32609303	DQA1	75	32609303	0.235890579483967
SNPS_DQB1_5737_32628648	DQB1	5737	32628648	0.23688177071111
SNPS_DQB1_5037_32629348	DQB1	5037	32629348	0.237042038509174
SNPS_DQB1_6256_32628129	DQB1	6256	32628129	0.237042038509174
SNPS_DQB1_5358_32629027	DQB1	5358	32629027	0.245168612223366
AA_DQA1_187_32610410	DQA1	187	32610410	0.246948516457741
SNPS_B_72_31324864	B	72	31324864	0.247724060148946
AA_DRB1_149_32549488	DRB1	149	32549488	0.249574169815056
AA_C_114_31239060	C	114	31239060	0.250510162848667
SNPS_DQB1_699_32633686	DQB1	699	32633686	0.25157479591092
AA_DQB1_55_32632687	DQB1	55	32632687	0.252278776720698
SNPS_DQB1_1698_32632687	DQB1	1698	32632687	0.252278776720698
SNPS_DQA1_1262_32606497	DQA1	1262	32606497	0.256316520494436
AA_DQA1_215_32610494	DQA1	215	32610494	0.259162313875267
SNPS_DQA1_2281_32607516	DQA1	2281	32607516	0.259162313875267
SNPS_DQB1_2173_32632212	DQB1	2173	32632212	0.261366053479414
SNPS_DQB1_2514_32631871	DQB1	2514	32631871	0.261366053479414
AA_DRB1_-17_32557482	DRB1	-17	32557482	0.26297970792479
AA_DQB1_140_32629543	DQB1	140	32629543	0.267583010180826
AA_DQB1_182_32629417	DQB1	182	32629417	0.267583010180826
SNPS_DQB1_192_32634193	DQB1	192	32634193	0.269548116742335
SNPS_DQB1_478_32633907	DQB1	478	32633907	0.269548116742335
AA_DRB1_33_32552063	DRB1	33	32552063	0.277358880669687
SNPS_DPB1_8680_33052498	DPB1	8680	33052498	0.279421717927759
AA_DRB1_-16_32557479	DRB1	-16	32557479	0.280215405098884
AA_DRB1_-25_32557506	DRB1	-25	32557506	0.280215405098884
AA_A_167_29911273	A	167	29911273	0.286693620781743
AA_DQB1_9_32632825	DQB1	9	32632825	0.286835865955683
AA_DRB1_180_32549395	DRB1	180	32549395	0.291510150954397
AA_B_145_31324057	B	145	31324057	0.291750772973121
AA_A_245_29912086	A	245	29912086	0.298185626755893
SNPS_DQB1_1291_32633094	DQB1	1291	32633094	0.30057538439148
SNPS_DQB1_1928_32632457	DQB1	1928	32632457	0.30057538439148
SNPS_DQB1_2224_32632161	DQB1	2224	32632161	0.30057538439148
SNPS_DQA1_3983_32609218	DQA1	3983	32609218	0.301068062693976
SNPS_DQB1_176_32634209	DQB1	176	32634209	0.303280777310673
AA_B_325_31322303	B	325	31322303	0.311581895707793
AA_DRB1_-24_32557503	DRB1	-24	32557503	0.312007018631421
AA_DRB1_74_32551940	DRB1	74	32551940	0.315711585973874
AA_A_77_29910762	A	77	29910762	0.321249751229082
AA_DRB1_78_32551928	DRB1	78	32551928	0.321346766771528
SNPS_B_792_31324144	B	792	31324144	0.322489166014207
AA_DQB1_-18_32634341	DQB1	-18	32634341	0.323261426821427
AA_DQA1_207_32610470	DQA1	207	32610470	0.328555217204256
SNPS_DQB1_2282_32632103	DQB1	2282	32632103	0.336594958218737
SNPS_DQB1_4371_32630014	DQB1	4371	32630014	0.336594958218737
AA_B_113_31324153	B	113	31324153	0.338082295683242
SNPS_A_387_29910717	A	387	29910717	0.351163618562331
AA_A_156_29911240	A	156	29911240	0.359120625139778
AA_A_79_29910768	A	79	29910768	0.359749781990297
AA_A_80_29910771	A	80	29910771	0.359749781990297
AA_A_81_29910774	A	81	29910774	0.359749781990297
AA_A_82_29910777	A	82	29910777	0.359749781990297
AA_A_83_29910780	A	83	29910780	0.359749781990297
SNPS_A_447_29910777	A	447	29910777	0.359749781990297
AA_DRB1_85_32551907	DRB1	85	32551907	0.366676185202442
SNPS_DQB1_1597_32632788	DQB1	1597	32632788	0.36913229573515
SNPS_DQA1_1266_32606501	DQA1	1266	32606501	0.371904964654191
AA_B_282_31322979	B	282	31322979	0.376041115878718
AA_B_109_31324165	B	109	31324165	0.378212682327445
SNPS_DQB1_1359_32633026	DQB1	1359	32633026	0.379965873078718
SNPS_B_727_31324209	B	727	31324209	0.382934230118085
SNPS_DQB1_4036_32630349	DQB1	4036	32630349	0.388459924911771
AA_C_-18_31239829	C	-18	31239829	0.390421469475191
AA_C_-5_31239790	C	-5	31239790	0.390421469475191
AA_C_270_31238005	C	270	31238005	0.390421469475191
AA_C_284_31237842	C	284	31237842	0.390421469475191
AA_C_289_31237827	C	289	31237827	0.390421469475191
AA_C_291_31237821	C	291	31237821	0.390421469475191
AA_C_308_31237770	C	308	31237770	0.390421469475191
AA_C_309_31237767	C	309	31237767	0.390421469475191
AA_B_99_31324195	B	99	31324195	0.391185016104476
AA_DQA1_56_32609246	DQA1	56	32609246	0.392498256225355
AA_DQA1_76_32609306	DQA1	76	32609306	0.392498256225355
SNPS_DQA1_4010_32609245	DQA1	4010	32609245	0.392498256225355
SNPS_DQA1_4012_32609247	DQA1	4012	32609247	0.392498256225355
SNPS_DQA1_4070_32609305	DQA1	4070	32609305	0.392498256225355
AA_B_305_31322910	B	305	31322910	0.395061161748826
AA_DQB1_26_32632774	DQB1	26	32632774	0.398407971637005
SNPS_DQB1_1610_32632775	DQB1	1610	32632775	0.398407971637005
SNPS_DQB1_1611_32632774	DQB1	1611	32632774	0.398407971637005
SNPS_DQA1_5055_32610290	DQA1	5055	32610290	0.398423615100341
AA_DRB1_133_32549536	DRB1	133	32549536	0.400187792718178
AA_DRB1_142_32549509	DRB1	142	32549509	0.400187792718178
SNPS_DQB1_1947_32632438	DQB1	1947	32632438	0.402245583065672
SNPS_A_2164_29912494	A	2164	29912494	0.403681498995983
SNPS_DQB1_3222_32631163	DQB1	3222	32631163	0.404745870983729
SNPS_B_741_31324195	B	741	31324195	0.407245477958065
AA_C_275_31237869	C	275	31237869	0.410330139315208
AA_DQA1_50_32609228	DQA1	50	32609228	0.41240057102882
AA_DQA1_53_32609237	DQA1	53	32609237	0.41240057102882
SNPS_DQA1_1052_32606287	DQA1	1052	32606287	0.41240057102882
SNPS_DQA1_1264_32606499	DQA1	1264	32606499	0.41240057102882
SNPS_DQA1_1273_32606508	DQA1	1273	32606508	0.41240057102882
SNPS_DQA1_1275_32606510	DQA1	1275	32606510	0.41240057102882
SNPS_DQA1_1277_32606512	DQA1	1277	32606512	0.41240057102882
SNPS_DQA1_1278_32606513	DQA1	1278	32606513	0.41240057102882
SNPS_DQA1_1281_32606516	DQA1	1281	32606516	0.41240057102882
SNPS_DQA1_2007_32607242	DQA1	2007	32607242	0.41240057102882
SNPS_DQA1_2278_32607513	DQA1	2278	32607513	0.41240057102882
SNPS_DQA1_2284_32607519	DQA1	2284	32607519	0.41240057102882
SNPS_DQA1_2292_32607527	DQA1	2292	32607527	0.41240057102882
SNPS_DQA1_2294_32607529	DQA1	2294	32607529	0.41240057102882
SNPS_DQA1_2311_32607546	DQA1	2311	32607546	0.41240057102882
SNPS_DQA1_2335_32607570	DQA1	2335	32607570	0.41240057102882
SNPS_DQA1_2343_32607578	DQA1	2343	32607578	0.41240057102882
SNPS_DQA1_2482_32607717	DQA1	2482	32607717	0.41240057102882
SNPS_DQA1_2714_32607949	DQA1	2714	32607949	0.41240057102882
SNPS_DQA1_4917_32610152	DQA1	4917	32610152	0.41240057102882
SNPS_DQA1_4919_32610154	DQA1	4919	32610154	0.41240057102882
SNPS_DQA1_4921_32610156	DQA1	4921	32610156	0.41240057102882
SNPS_DQA1_4959_32610194	DQA1	4959	32610194	0.41240057102882
SNPS_DQA1_5001_32610236	DQA1	5001	32610236	0.41240057102882
AA_C_116_31239054	C	116	31239054	0.41386058198204
SNPS_DQA1_1653_32606888	DQA1	1653	32606888	0.416306567074396
SNPS_DQB1_6528_32627857	DQB1	6528	32627857	0.417516641477256
SNPS_DQB1_341_32634044	DQB1	341	32634044	0.419487597779233
AA_DQB1_185_32629408	DQB1	185	32629408	0.420044217154041
SNPS_DQB1_1953_32632432	DQB1	1953	32632432	0.420044217154041
SNPS_DQA1_3367_32608602	DQA1	3367	32608602	0.420419142045587
SNPS_DQB1_1890_32632495	DQB1	1890	32632495	0.420987600300929
SNPS_DQB1_1125_32633260	DQB1	1125	32633260	0.421334478426923
SNPS_DQB1_230_32634155	DQB1	230	32634155	0.421334478426923
SNPS_DQB1_993_32633392	DQB1	993	32633392	0.421334478426923
AA_DRB1_28_32552078	DRB1	28	32552078	0.422881448559953
AA_A_109_29911099	A	109	29911099	0.42331525571981
SNPS_DQA1_1633_32606868	DQA1	1633	32606868	0.426069314654373
AA_DRB1_-1_32557434	DRB1	-1	32557434	0.427741097892131
AA_DQB1_-5_32634302	DQB1	-5	32634302	0.428118552738908
AA_A_97_29911063	A	97	29911063	0.430955742099898
AA_DRB1_47_32552021	DRB1	47	32552021	0.430966709069778
AA_A_184_29911903	A	184	29911903	0.434684737321723
SNPS_DQA1_1267_32606502	DQA1	1267	32606502	0.43546646774965
SNPS_DQA1_1269_32606504	DQA1	1269	32606504	0.43546646774965
SNPS_DQB1_6158_32628227	DQB1	6158	32628227	0.437108194815829
AA_B_-16_31324910	B	-16	31324910	0.43722972969269
AA_DRB1_96_32549647	DRB1	96	32549647	0.439466376861748
SNPS_DQA1_2042_32607277	DQA1	2042	32607277	0.441485153336662
SNPS_A_400_29910730	A	400	29910730	0.448097101503116
AA_DRB1_86_32551904	DRB1	86	32551904	0.449011512022555
AA_DRB1_104_32549623	DRB1	104	32549623	0.451223719790276
AA_DQA1_175_32610016	DQA1	175	32610016	0.452574615762001
SNPS_DQA1_1009_32606244	DQA1	1009	32606244	0.452574615762001
SNPS_DQA1_1328_32606563	DQA1	1328	32606563	0.452574615762001
SNPS_DQA1_3702_32608937	DQA1	3702	32608937	0.452574615762001
SNPS_DQA1_4780_32610015	DQA1	4780	32610015	0.452574615762001
AA_DPB1_178_33052924	DPB1	178	33052924	0.455707080631555
AA_C_113_31239063	C	113	31239063	0.457418659357401
SNPS_A_593_29910923	A	593	29910923	0.457699910787684
AA_DQB1_125_32629588	DQB1	125	32629588	0.457850636923366
SNPS_DQB1_1207_32633178	DQB1	1207	32633178	0.457850636923366
SNPS_DQB1_2412_32631973	DQB1	2412	32631973	0.457850636923366
AA_DRB1_12_32552126	DRB1	12	32552126	0.458329640617404
AA_A_90_29910801	A	90	29910801	0.459691124833264
AA_A_161_29911255	A	161	29911255	0.459779062495067
SNPS_DQA1_3357_32608592	DQA1	3357	32608592	0.464528787342829
AA_A_149_29911219	A	149	29911219	0.465694764342316
SNPS_A_152_29910482	A	152	29910482	0.466123036134551
AA_DQB1_30_32632762	DQB1	30	32632762	0.466948328622089
SNPS_DQB1_1622_32632763	DQB1	1622	32632763	0.466948328622089
SNPS_DQA1_1271_32606506	DQA1	1271	32606506	0.47591081465158
SNPS_A_897_29911227	A	897	29911227	0.482106937561205
AA_A_-15_29910359	A	-15	29910359	0.487551622925537
AA_DQB1_87_32632591	DQB1	87	32632591	0.490695226103275
SNPS_DQB1_1049_32633336	DQB1	1049	32633336	0.503156881076036
SNPS_DQB1_1929_32632456	DQB1	1929	32632456	0.503156881076036
SNPS_DQB1_1945_32632440	DQB1	1945	32632440	0.503156881076036
SNPS_DQB1_6193_32628192	DQB1	6193	32628192	0.503156881076036
SNPS_DQB1_6205_32628180	DQB1	6205	32628180	0.503156881076036
SNPS_DQB1_717_32633668	DQB1	717	32633668	0.503156881076036
SNPS_DQA1_136_32605371	DQA1	136	32605371	0.506235272493206
SNPS_DQA1_2391_32607626	DQA1	2391	32607626	0.506235272493206
SNPS_DQA1_2761_32607996	DQA1	2761	32607996	0.506235272493206
SNPS_DQA1_2810_32608045	DQA1	2810	32608045	0.506235272493206
SNPS_DQA1_3709_32608944	DQA1	3709	32608944	0.506235272493206
SNPS_DQA1_479_32605714	DQA1	479	32605714	0.506235272493206
SNPS_DQA1_807_32606042	DQA1	807	32606042	0.506235272493206
AA_DRB1_98_32549641	DRB1	98	32549641	0.509205030817608
AA_DRB1_32_32552066	DRB1	32	32552066	0.510511522442385
AA_A_166_29911270	A	166	29911270	0.517934605151387
AA_C_6_31239630	C	6	31239630	0.521932120062343
AA_DRB1_10_32552132	DRB1	10	32552132	0.524564109029107
SNPS_DQA1_1211_32606446	DQA1	1211	32606446	0.528656843465207
SNPS_A_898_29911228	A	898	29911228	0.530782308404051
AA_DQB1_57_32632681	DQB1	57	32632681	0.533125725479889
AA_DQA1_47_32609219	DQA1	47	32609219	0.533190028133058
SNPS_DQA1_4915_32610150	DQA1	4915	32610150	0.533190028133058
SNPS_DQB1_921_32633464	DQB1	921	32633464	0.549700411335147
SNPS_DQB1_496_32633889	DQB1	496	32633889	0.554854585953405
SNPS_DQA1_1263_32606498	DQA1	1263	32606498	0.555779030346699
SNPS_DQA1_1270_32606505	DQA1	1270	32606505	0.555779030346699
SNPS_DQA1_1274_32606509	DQA1	1274	32606509	0.555779030346699
SNPS_DQA1_1279_32606514	DQA1	1279	32606514	0.555779030346699
SNPS_DQA1_2670_32607905	DQA1	2670	32607905	0.555779030346699
SNPS_DQB1_1891_32632494	DQB1	1891	32632494	0.561867310726054
SNPS_DQB1_3626_32630759	DQB1	3626	32630759	0.561867310726054
SNPS_A_733_29911063	A	733	29911063	0.564956579418554
SNPS_DQB1_5397_32628988	DQB1	5397	32628988	0.569700768877673
SNPS_DQB1_5481_32628904	DQB1	5481	32628904	0.569707702361364
SNPS_DQB1_3954_32630431	DQB1	3954	32630431	0.577917205555688
AA_C_219_31238158	C	219	31238158	0.578156399595046
AA_DRB1_13_32552123	DRB1	13	32552123	0.580588075511905
SNPS_A_910_29911240	A	910	29911240	0.581068751395851
SNPS_DQB1_3682_32630703	DQB1	3682	32630703	0.585348317481862
SNPS_DQB1_325_32634060	DQB1	325	32634060	0.592276405738705
AA_A_95_29911057	A	95	29911057	0.602613561375981
SNPS_A_726_29911056	A	726	29911056	0.607726942409051
AA_DRB1_181_32549392	DRB1	181	32549392	0.608836846969496
SNPS_DPB1_9568_33053386	DPB1	9568	33053386	0.612065303008905
SNPS_DQB1_1181_32633204	DQB1	1181	32633204	0.614673527401252
AA_DQB1_167_32629462	DQB1	167	32629462	0.616703318835054
AA_DRB1_189_32548667	DRB1	189	32548667	0.61943408920454
SNPS_A_785_29911115	A	785	29911115	0.621808198423164
SNPS_A_789_29911119	A	789	29911119	0.621808198423164
AA_DPB1_76_33048667	DPB1	76	33048667	0.625368362098415
SNPS_DQA1_1965_32607200	DQA1	1965	32607200	0.627177261770039
SNPS_DQA1_3274_32608509	DQA1	3274	32608509	0.627177261770039
AA_C_193_31238236	C	193	31238236	0.62764352655812
SNPS_DQB1_1704_32632681	DQB1	1704	32632681	0.633737739785729
AA_DRB1_120_32549575	DRB1	120	32549575	0.635060322442709
AA_DQA1_52_32609234	DQA1	52	32609234	0.641376994779133
SNPS_DQA1_2317_32607552	DQA1	2317	32607552	0.641376994779133
SNPS_DQA1_4923_32610158	DQA1	4923	32610158	0.641376994779133
SNPS_B_2596_31322340	B	2596	31322340	0.647242127664065
SNPS_DQB1_5850_32628535	DQB1	5850	32628535	0.647759357876385
SNPS_DQB1_4367_32630018	DQB1	4367	32630018	0.649735796114261
SNPS_DQB1_4373_32630012	DQB1	4373	32630012	0.649735796114261
SNPS_DQB1_5686_32628699	DQB1	5686	32628699	0.649735796114261
SNPS_DQB1_5725_32628660	DQB1	5725	32628660	0.649735796114261
SNPS_DQB1_5729_32628656	DQB1	5729	32628656	0.649735796114261
SNPS_DQB1_5730_32628655	DQB1	5730	32628655	0.649735796114261
SNPS_DQB1_6455_32627930	DQB1	6455	32627930	0.649735796114261
SNPS_DQB1_6530_32627855	DQB1	6530	32627855	0.649735796114261
SNPS_DQB1_6715_32627670	DQB1	6715	32627670	0.649735796114261
AA_DRB1_37_32552051	DRB1	37	32552051	0.656678033925955
AA_DQB1_126_32629585	DQB1	126	32629585	0.658379701246772
AA_A_62_29910717	A	62	29910717	0.658906499689706
AA_B_116_31324144	B	116	31324144	0.662347690135572
SNPS_DQB1_1436_32632949	DQB1	1436	32632949	0.667356809883545
SNPS_B_726_31324210	B	726	31324210	0.670240188123119
AA_DPB1_55_33048604	DPB1	55	33048604	0.676219079210048
AA_B_95_31324207	B	95	31324207	0.677476232428898
SNPS_B_728_31324208	B	728	31324208	0.685518559102858
AA_DPB1_205_33053552	DPB1	205	33053552	0.69293330295382
AA_DPB1_194_33053519	DPB1	194	33053519	0.698044477856916
AA_DRB1_11_32552129	DRB1	11	32552129	0.698637413270419
SNPS_DQB1_326_32634059	DQB1	326	32634059	0.710194034295029
SNPS_DQB1_3711_32630674	DQB1	3711	32630674	0.710194034295029
AA_A_163_29911261	A	163	29911261	0.713632607777961
SNPS_A_931_29911261	A	931	29911261	0.713632607777961
AA_A_116_29911120	A	116	29911120	0.713945053625915
AA_DQB1_-21_32634350	DQB1	-21	32634350	0.719631153512021
AA_DQB1_-4_32634299	DQB1	-4	32634299	0.719631153512021
AA_DQB1_-6_32634305	DQB1	-6	32634305	0.719631153512021
AA_DQB1_203_32628838	DQB1	203	32628838	0.719631153512021
SNPS_DQB1_2308_32632077	DQB1	2308	32632077	0.719991903541479
AA_B_199_31323321	B	199	31323321	0.72044142038146
SNPS_DQB1_54_32634331	DQB1	54	32634331	0.730235269950097
SNPS_DQA1_2506_32607741	DQA1	2506	32607741	0.738270096940598
SNPS_DQB1_5726_32628659	DQB1	5726	32628659	0.738970188029309
SNPS_DQB1_1910_32632475	DQB1	1910	32632475	0.739739855553287
AA_B_152_31324036	B	152	31324036	0.74280667418591
SNPS_DQB1_2547_32631838	DQB1	2547	32631838	0.74386597351711
SNPS_DQB1_2633_32631752	DQB1	2633	32631752	0.74386597351711
AA_B_167_31323991	B	167	31323991	0.745434019003679
AA_A_152_29911228	A	152	29911228	0.75055453190471
AA_B_194_31323336	B	194	31323336	0.750635481918063
SNPS_A_930_29911260	A	930	29911260	0.752156895936286
SNPS_DQB1_1039_32633346	DQB1	1039	32633346	0.754123433649324
SNPS_DQB1_1294_32633091	DQB1	1294	32633091	0.754123433649324
SNPS_DQB1_2543_32631842	DQB1	2543	32631842	0.754123433649324
SNPS_DQB1_4679_32629706	DQB1	4679	32629706	0.754123433649324
SNPS_DQB1_896_32633489	DQB1	896	32633489	0.754123433649324
AA_DRB1_4_32557422	DRB1	4	32557422	0.758356933601971
AA_DPB1_65_33048634	DPB1	65	33048634	0.759418444427187
AA_A_283_29912302	A	283	29912302	0.764072094138502
AA_DRB1_30_32552072	DRB1	30	32552072	0.764902801125151
SNPS_DQA1_1282_32606517	DQA1	1282	32606517	0.765343290393041
SNPS_DQA1_1284_32606519	DQA1	1284	32606519	0.765343290393041
SNPS_DQA1_1299_32606534	DQA1	1299	32606534	0.765343290393041
SNPS_DQB1_1939_32632446	DQB1	1939	32632446	0.766620572567152
AA_DQA1_218_32610503	DQA1	218	32610503	0.767859705450478
AA_DQA1_55_32609243	DQA1	55	32609243	0.767859705450478
AA_DQA1_61_32609261	DQA1	61	32609261	0.767859705450478
AA_DQA1_64_32609270	DQA1	64	32609270	0.767859705450478
AA_DQA1_66_32609276	DQA1	66	32609276	0.767859705450478
AA_DQA1_80_32609318	DQA1	80	32609318	0.767859705450478
AA_DQB1_220_32628787	DQB1	220	32628787	0.767859705450478
AA_DQB1_221_32628784	DQB1	221	32628784	0.767859705450478
AA_DQB1_89_32632585	DQB1	89	32632585	0.767859705450478
SNPS_DQA1_2953_32608188	DQA1	2953	32608188	0.767859705450478
AA_C_248_31238071	C	248	31238071	0.772760265617174
AA_A_193_29911930	A	193	29911930	0.772965810414725
AA_A_194_29911933	A	194	29911933	0.772965810414725
AA_A_207_29911972	A	207	29911972	0.772965810414725
AA_A_253_29912110	A	253	29912110	0.772965810414725
AA_A_294_29912335	A	294	29912335	0.772965810414725
SNPS_A_1779_29912109	A	1779	29912109	0.772965810414725
AA_C_1_31239645	C	1	31239645	0.774780505248376
AA_DRB1_57_32551991	DRB1	57	32551991	0.792994725432385
AA_DRB1_58_32551988	DRB1	58	32551988	0.793787260782305
SNPS_DPB1_9150_33052968	DPB1	9150	33052968	0.794603245387554
SNPS_DPB1_9944_33053762	DPB1	9944	33053762	0.794603245387554
AA_DRB1_14_32552120	DRB1	14	32552120	0.795137195471393
AA_DRB1_60_32551982	DRB1	60	32551982	0.795670176205532
AA_B_147_31324051	B	147	31324051	0.805747292853344
SNPS_A_389_29910719	A	389	29910719	0.808711473615787
AA_DQA1_69_32609285	DQA1	69	32609285	0.814916494985719
SNPS_DQA1_4049_32609284	DQA1	4049	32609284	0.814916494985719
AA_DQB1_130_32629573	DQB1	130	32629573	0.814943184807521
SNPS_DQB1_4047_32630338	DQB1	4047	32630338	0.817781451429217
SNPS_DQA1_1283_32606518	DQA1	1283	32606518	0.835966339469524
AA_A_276_29912281	A	276	29912281	0.836612723102261
AA_A_321_29912858	A	321	29912858	0.836612723102261
AA_A_63_29910720	A	63	29910720	0.836871515639116
SNPS_A_232_29910562	A	232	29910562	0.839764825358561
AA_DRB1_112_32549599	DRB1	112	32549599	0.841304919933624
AA_B_158_31324018	B	158	31324018	0.843645631683174
AA_DQB1_86_32632594	DQB1	86	32632594	0.847071794647704
SNPS_DQB1_1791_32632594	DQB1	1791	32632594	0.847071794647704
AA_DPA1_11_33037639	DPA1	11	33037639	0.851898462140469
AA_DPA1_91_33037059	DPA1	91	33037059	0.856468016705555
AA_DPA1_96_33037044	DPA1	96	33037044	0.856468016705555
AA_A_99_29911069	A	99	29911069	0.856794156206251
AA_DQA1_54_32609240	DQA1	54	32609240	0.865090959326603
AA_DRB1_25_32552087	DRB1	25	32552087	0.865090959326603
AA_A_65_29910726	A	65	29910726	0.865678434866558
SNPS_A_395_29910725	A	395	29910725	0.865678434866558
AA_DQB1_227_32628281	DQB1	227	32628281	0.870895472312423
AA_DQB1_228_32628278	DQB1	228	32628278	0.870895472312423
AA_DQB1_229_32628275	DQB1	229	32628275	0.870895472312423
AA_DQB1_230_32628272	DQB1	230	32628272	0.870895472312423
AA_DQB1_231_32628269	DQB1	231	32628269	0.870895472312423
AA_DQB1_232_32628266	DQB1	232	32628266	0.870895472312423
AA_DQB1_233_32628263	DQB1	233	32628263	0.870895472312423
AA_DQB1_234_32627649	DQB1	234	32627649	0.870895472312423
SNPS_DPB1_6346_33050164	DPB1	6346	33050164	0.871705554274317
AA_C_91_31239129	C	91	31239129	0.881129689503845
AA_A_282_29912299	A	282	29912299	0.88623579829316
AA_A_311_29912386	A	311	29912386	0.88623579829316
AA_DPA1_160_33036852	DPA1	160	33036852	0.891725156906763
AA_DPA1_228_33036434	DPA1	228	33036434	0.891725156906763
SNPS_DPB1_4815_33048633	DPB1	4815	33048633	0.907708384803895
AA_DPB1_84_33048691	DPB1	84	33048691	0.907839395855541
SNPS_DPB1_4873_33048691	DPB1	4873	33048691	0.907839395855541
AA_DQB1_70_32632642	DQB1	70	32632642	0.91195613309156
AA_C_138_31238988	C	138	31238988	0.912264766508228
SNPS_DQB1_1163_32633222	DQB1	1163	32633222	0.914207882929201
AA_B_143_31324063	B	143	31324063	0.914344267914459
AA_DPA1_190_33036548	DPA1	190	33036548	0.914728185923401
AA_A_70_29910741	A	70	29910741	0.92232656876806
AA_A_105_29911087	A	105	29911087	0.923718235231378
SNPS_B_405_31324531	B	405	31324531	0.924841932430672
AA_B_69_31324530	B	69	31324530	0.924988768507792
SNPS_DQB1_2532_32631853	DQB1	2532	32631853	0.925503647219919
AA_DPB1_35_33048544	DPB1	35	33048544	0.933196131788325
SNPS_A_1014_29911344	A	1014	29911344	0.937981637787912
AA_DPB1_170_33052900	DPB1	170	33052900	0.93877838659188
AA_DPB1_96_33052678	DPB1	96	33052678	0.93877838659188
SNPS_DQB1_4507_32629878	DQB1	4507	32629878	0.941329011683868
AA_B_171_31323979	B	171	31323979	0.944696005941566
SNPS_A_739_29911069	A	739	29911069	0.946982905301887
AA_DPB1_215_33053582	DPB1	215	33053582	0.951847289090886
SNPS_A_412_29910742	A	412	29910742	0.955058071219134
AA_B_94_31324210	B	94	31324210	0.960258047297813
AA_B_71_31324524	B	71	31324524	0.961490350458592
AA_C_177_31238871	C	177	31238871	0.973377171187462
AA_DQA1_-16_32605258	DQA1	-16	32605258	0.974605368227391
AA_DPB1_69_33048646	DPB1	69	33048646	0.976446710322587
AA_DRB1_16_32552114	DRB1	16	32552114	0.978228361275681
AA_DPA1_111_33036999	DPA1	111	33036999	0.979944354371361
AA_DPA1_127_33036951	DPA1	127	33036951	0.979944354371361
SNPS_DPB1_5262_33049080	DPB1	5262	33049080	0.981129058479443
SNPS_DQB1_1765_32632620	DQB1	1765	32632620	0.999382735703062

## Sheet: Suppl Table 4
Supplementary Table 4 – Stimuli concentrations used in the experiments
24 hours stimulation
	Stimulus	Manufacturer	Cat. nr	Lot. Nr	Final concentration
1	RPMI	Life Technologies	22409031	2252332	-
2	Poly I:C	Invivogen	tlr-pic-5	PIC-41-02	100 μg/ml
3	LPS	Sigma-aldrich	L4005	019M4029V	10 ng/ml
4	Imiquimod	Invivogen	tlr-imq	IMQ-40-01	5 μg/ml
5	IL-1α	R&D Bio-techne	200-LA-010	AC 1318121	10 ng/ml
6	HIV-ENV	JPT Peptide Solutions	PM-HIV-ENV	090615SASS-01	1 μg/ml
7	CMV	JPT Peptide Solutions	PM-PP65-2	43849VSi-01	1 μg/ml
8	S. pneumoniae	Internal	ATCC49619		5x10^6/ml
	7 days
	Stimulus	Manufacturer	Cat. nr	Lot. Nr	Final concentration
1	RPMI	Life Technologies	22409031	2252332	-
2	E. coli	Internal	ATCC35218		1x10^6/ml
3	S. aureus	Internal	ATCC29213		1x10^6/ml
4	S. pneumoniae	Internal	ATCC49619		5x10^6/ml
5	M. tuberculosis	Beiresources - H37Rv	NR-14822	63648710	5 μg/ml
6	C. alb. Conidia	Internal	UC820		1x10^6/ml
7	PHA	JPT Peptide Solutions	L9017	SLCB5932	10 μg/ml
8	C. alb. Hyphae	Internal	UC820		1x10^6/ml
